# Supplementary material for: Pharmacogenetics of toxicity of 5-fluorouracil, doxorubicin and cyclophosphamide chemotherapy in breast cancer patients
Source: Oncotarget. 2018 Jan 10;9(10):9114–36. doi: 10.18632/oncotarget.24148 (PMC5823653; doi:10.18632/oncotarget.24148)
Supplement: Supplementary file 2 [file oncotarget-09-9114-s002.xlsx]

## Sheet: Sheet1
Supplementary Table 1. Multivariate analysis of the associations between SNPs and risk of FAC toxicity
Symptom	Variable	FAC toxicity		Toxicity risk	p
		no	yes	OR (± 95% CI)
		n (%)	n (%)
ANEMIA	ERCC1 p.Asn118=
grade 1-2	rs11615
	TT	128 (43.7)	6 (20.0)	1 (ref.)
	TC/CC	165 (56.3)	24 (80.0)	4.01 (1.41-11.43)	0.009
	ABCC2 p.Val417Ile
	rs2273697
	GA/AA	109 (37.2)	3 (10.0)	1 (ref.)
	GG	184 (62.8)	27 (90.0)	4.58 (1.30-16.16)	0.018
	GSTT1 and GSTM1 deletions
	any deletion	162 (58.27)	9 (33.3)	1 (ref.)
	both genes present	116 (41.7)	18 (66.7)	4.02 (1.59-10.14)	0.003
	TNBC
	no	247 (89.2)	22 (75.9)	1 (ref.)
	yes	30 (10.8)	7 (24.1)	3.07 (1.03-9.13)	0.042
ANEMIA -	ALDH3A1 p.Pro329Ala
RECURRENT	rs2228100
grade 1-2	CC	132 (51.4)	1 (12.50)	1 (ref.)
	CG/GG	125 (48.6)	7 (87.50)	8.65 (1.01-73.45)	0.047
	ABCB1 p.Ile1145=
	rs1045642
	CT/TT	255 (81.2)	5 (55.6)	1 (ref.)
	CC	59 (18.8)	4 (44.4)	4.79 (1.11-20.57)	0.034
ANEMIA –	ABCG2 p.Gln141Lys
EARLY	rs2231142
grade 1-2	CC	249 (81.9)	11 (61.1)	1 (ref.)
	CA	55 (18.1)	7 (38.9)	3.72 (1.30-10.66)	0.014
	GSTT1 and GSTM1 deletions
	any deletion	167 (58.0)	5 (31.2)	1 (ref.)
	both genes present	121 (42.0)	11 (68.8)	3.13 (1.04-9.40)	0.041
LEUKOPENIA	ALDH3A1 p.Pro329Ala
grade 1-3	rs2228100
	CC	68 (57.1)	65 (44.2)	1 (ref.)
	CG/GG	51 (42.9)	82 (55.8)	1.93 (1.13-3.31)	0.016
	CYP2C19 c.-806C>A
	rs12248560
	CT/TT	61 (49.2)	57 (38.3)	1 (ref.)
	CC	63 (50.8)	92 (61.7)	1.96 (1.13-3.36)	0.014
NEUTROPENIA - SEVERE	ABCC2 p.Ile1324=
grade 3-4	rs3740066
	CC/CT	160 (61.5)	29 (46.8)	1 (ref.)
	TT	100 (38.5)	33 (53.2)	1.92 (1.09-3.41)	0.024
	TYMS 28bp tandem repeat rs34743033
	2R2R/2R3R	190 (72.8)	35 (56.4)	1 (ref.)
	3R3R	71 (27.20)	27 (43.6)	2.16 (1.20-3.88)	0.01
	DPYD p.Ile543Val
	rs1801159
	AG/GG	90 (34.5)	14 (22.6)	1 (ref.)
	AA	171 (65.5)	48 (77.4)	1.89 (0.97-3.67)	0.059
NEUTROPENIA – RECURRENT	SLC22A16 p.Asn104=
grade 1-4	rs6907567
	AG/GG	88 (38.3)	4 (17.4)	1 (ref.)
	AA	142 (61.7)	19 (82.6)	3.15 (1.00-9.92)	0.049
	CYP2C19 p.Pro227=
	rs4244285
	GG	222 (76.3)	18 (56.2)	1 (ref.)
	GA/AA	69 (23.7)	14 (43.8)	2.85 (1.15-7.05)	0.023
	ERCC1 c.1510C>A
	rs3212986
	CC/CA	275 (95.2)	26 (81.2)	1 (ref.)
	AA	14 (4.8)	6 (18.8)	5.45 (1.62-18.29)	0.006
NEPHROTOXICITY	ERCC1 p.Asn118=
grade 1-2	rs11615
	TT	124 (42.2)	2 (14.3)	1 (ref.)
	TC/CC	170 (57.8)	12 (85.7)	4.73 (0.99-22.57)	0.051
	GSTT1 and GSTM1 deletions
	any deletion	159 (57.4)	4 (28.6)	1 (ref.)
	both genes present	118 (42.6)	10 (71.4)	4.81 (1.37-16.83)	0.014
	AGE
	pre- and menopausal (<61yrs.)	229 (77.9)	5 (35.7)	1 (ref.)
	post-menopausal (≥61yrs.)	65 (22.1)	9 (64.3)	7.42 (2.27-24.28)	0.0009
GI – NAUSEA	ATM p.Asp1853Asn
grade 1-3	rs1801516
	GG	99 (82.5)	147 (73.1)	1 (ref.)
	GA/AA	21 (17.5)	54 (26.9)	1.79 (1.01-3.19)	0.046
	CYP1B1 p. p.Leu432Val
	rs1056836
	CG/GG	89 (74.2)	122 (60.7)	1 (ref.)
	CC	31 (25.8)	79 (39.3)	1.91 (1.15-3.16)	0.012
	GSTP1 p.Ile105Val
	rs1695
	GG	16 (13.2)	13 (6.4)	1 (ref.)
	AA/AG	105 (86.8)	189 (93.6)	2.20 (1.00-4.82)	0.049
GI – NAUSEA	ABCC2 p.Ile1324=
EARLY	rs3740066
grade 1-3	CC	28 (16.7)	10 (6.5)	1 (ref.)
	CT/TT	140 (83.3)	143 (93.5)	4.49 (1.85-10.93)	0.0009
	SLC22A16 p.His49Arg
	rs714368
	AA	111 (66.9)	82 (53.2)	1 (ref.)
	AG/GG	55 (33.1)	72 (46.8)	1.78 (1.07-2.95)	0.025
	N (nodes)
	other	99 (68.3)	74 (54.4)	1 (ref.)
	1	46 (31.7)	62 (45.6)	1.89 (1.14-3.16)	0.014
GI – NAUSEA	XRCC1 p.Arg399Glu
EARLY	rs25487
SEVERE	GG	132 (43.8)	6 (28.6)	1 (ref.)
grade 3	GA/AA	169 (56.2)	15 (71.4)	3.13 (1.10-8.94)	0.032
	AGE
	post- and menopausal (>39yrs.)	282 (93.4)	15 (71.4)	1 (ref.)
	pre-menopausal (≤39 yrs.)	20 (6.6)	6 (28.6)	5.61 (1.92-16.41)	0.002
GI – VOMITING	CBR1 p.Ala209=
RECURRENT	rs20572
grade 1-3	CC/CT	244 (98.4)	4 (80.0)	1 (ref.)
	TT	4 (1.6)	1 (20.0)	57.25 (2.98-1101.48)	0.007
	TP53 p.Arg72Pro
	rs1042522
	GG/GC	293 (93.0)	3 (50.0)	1 (ref.)
	CC	22 (7.0)	3 (50.0)	45.8 (4.44-472.56)	0.001
GI – VOMITING	ATM p.Asp1853Asn
EARLY	rs1801516
SEVERE	GG/GA	302 (97.4)	9 (75.0)	1 (ref.)
grade 3	AA	8 (2.6)	3 (25.0)	9.31 (1.92-45.25)	0.005
	AGE
	post- and menopausal (>39yrs.)	290 (93.0)	8 (66.7)	1 (ref.)
	pre-menopausal (≤39 yrs.)	22 (7.0)	4 (33.3)	5.06 (1.29-19.78)	0.019
OR- odds ratio; 95%CI- confidence interval; bolded numbers indicate results with p<0.05; bolded bases indicate the reference genotype/factor; GI- gastrointestinal; TNBC- triple negative breast cancer
