# Supplementary material for: Pharmacogenetics of toxicity of 5-fluorouracil, doxorubicin and cyclophosphamide chemotherapy in breast cancer patients
Source: Oncotarget. 2018 Jan 10;9(10):9114–36. doi: 10.18632/oncotarget.24148 (PMC5823653; doi:10.18632/oncotarget.24148)
Supplement: Supplementary file 3 [file oncotarget-09-9114-s003.xlsx]

## Sheet: Sheet1
Supplemenatry Table 2: Characteristics of breast cancer patients group
	Charateristics	n (%)
GENERAL	Age at diagnosis (years)
	· ≤39	26 (8.0)
	· 40-50	222 (68.5)
	· ≥61	76 (23.5)
	Mean age at diagnosis in years (min-max)	54.7 (22.4-79.0)
	Year of diagnosis
	· 1997-2004	15 (4.6)
	· 2005-2009	289 (89.2)
	· 2010-2012	20 (6.2)
	Histopathology
	· invasive ductal carcinoma	230 (71.1)
	· invasive lobular carcinoma	22 (6.8)
	· carcinoma mixed type	6 (1.8)
	· other	29 (8.9)
	· unspecified	37 (11.4)
	Tumor grade
	· G1	39 (12.0)
	· G2	71 (21.9)
	· G3	83 (25.8)
	· Bloom I	5 (1.5)
	· Bloom II	12 (3.7)
	· Bloom III	12 (3.7)
	· unspecified	102 (31.4)
RECEPTORS	Estrogen receptor status
	· negative	115 (35.5)
	· positive	190 (58.6)
	· unspecified	19 (5.9)
	Progesterone receptor status
	· negative	133 (41.0)
	· positive	172 (53.1)
	· unspecified	19 (5.9)
	HER2 status
	· negative	103 (31.8)
	· positive	167 (61.5)
	· unspecified	54 (16.7)
	triple-negative breast cancer (TNBC)	37 (11.4)
TNM staging	Tumor (T)
	· 0	2 (0.6)
	· 1	43 (13.3)
	· 2	97 (29.9)
	· 3	52 (16.0)
	· 4	82 (25.3)
	· unspecified	50 (15.5)
	Nodes (N)
	· 0	85 (26.2)
	· 1	108 (33.3)
	· 2	67 (20.7)
	· 3	19 (5.8)
	· 4	1 (0.3)
	· inspecified	44 (13.6)
	Metastases (M)
	· 0	258 (79.6)
	· 1	25 (7.7)
	· unspecified	42 (12.7)
	Metastases locations
	· liver	8 (32.0)
	· lungs	3 (12.0)
	· bones and lungs	3 (12.0)
	· bones	2 (8.0)
	· other	9 (36.0)
THERAPY	Surgery
	· amputation	187 (57.7)
	· conserving surgery. including:	87 (26.8)
	· with radicalization	14 (4.3)
	· without radicalization	73 (22.5)
	· none	50 (15.5)
	Hormonotherapy
	· yes	204 (63.0)
	· no	120 (37.0)
	Immunotherapy (Herceptine)
	· yes	36 (11.1)
	· no	288 (88.9)
	Chemotherapy FAC
	· adjuvant	136 (42.0)
	· neoadjuvant	188 (58.0)
	mean numer of cycles (range)	6.1 (3-9)
	Radiotherapy
	· yes	265 (81.8)
	· no	59 (18.2)
	· brachytherapy	7 (2.2)
	mean radiation dose in Gy (range)	50.2 (20-70)
	mean radiation dose in brachytherapy (range)	14 (10-30)
FOLLOW-UP	Deaths
	· yes	85 (26.2)
	· no	239 (73.8)
	median OS in months (min-max)	57.6 (4.3-156.2)
	Progression
	· yes	99 (30.6)
	· no	225 (69.4)
	median PFS in months (min-max)	54.1 (0.9-152.1)
	Progression- locations of metastases
	· bones	28 (28.3)
	· multiorgan spread	27 (27.3)
	· lungs	8 (8.1)
	· liver	8 (8.1)
	· lymph nodes	8 (8.1)
	· tumor growth	8 (8.1)
	· central nervous system	7 (7.1)
	· skin	4 (4.0)
	· eye socket	1 (1.0)
	Recurrence
	· yes	12 (3.7)
	· no	312 (96.3)
	median RFS in months (min-max)	55.0 (0.5-152.1)
	Metachronous primary breast cancer
	· yes	8 (2.5)
	· no	316 (97.5)
	median survival to next breast cancer diagnosis in months (min-max)	55.0 (0.5-152.1)
BASELINE BLOOD TESTS RESULTS	White blood cells (103/µl)	6.90 ± 1.92
	Neutrophiles (103/µl)	4.04 ± 1.58
	Thrombocytes (103/µl)	273.5 ± 74.10
	Monocytes (103/µl)	0.690 ± 2.30 H
	Reticulocytes (103/µl)	64.94 ± 20.67
	RDW (%)	14.59 ± 10.03 H
	Hemoglobin (g/dl)	13.80 ± 1.28
	Creatinine (µmol/l)	71.98 ± 14.00
	Bilirubin. total (µmol/l)	10.76 ± 12.16
	ALAT (U/l)	21.13 ± 13.52
	AspAT (U/l)	21.07 ± 12.42
	ALP (U/l)	76.7 ± 40.78
HER2- human epidermal growth factor receptor-2; OS- overall survival; PFS- progression-free survival; RFS- recurrence-free survival; RDW- Red (cell) Distribution Width; ALAT- alanine transaminase; AspAT- aspartate transaminase; ALP- alkaline phosphatase; H- high
